# Supplementary material for: MRI-Based Deep Learning Method for Classification of IDH Mutation Status
Source: Bioengineering (Basel). 2023 Sep 5;10(9):1045. doi: 10.3390/bioengineering10091045 (PMC10525372; doi:10.3390/bioengineering10091045)
Supplement: Supplementary file 1 [file bioengineering-10-01045-s001.zip]

Archive with 1 entries (1 files):
- bioengineering-2564264-supplementary.pdf
